# Supplementary material for: Dual-Channel Colloidal Gold-Based Immunochromatographic Test Strip for Rapidly Differentiating Between Two Major Groups of Paracidovorax citrulli
Source: Biosensors (Basel). 2025 Feb 22;15(3):133. doi: 10.3390/bios15030133 (PMC11940258; doi:10.3390/bios15030133)
Supplement: Supplementary file 1 [file biosensors-15-00133-s001.zip]

Archive with 1 entries (1 files):
- biosensors-3437775-supplementary.pdf
